# Supplementary material for: A Virtual Clinical Reasoning Case for Medical Students Using an Ophthalmology Model: A Case of Red Eye
Source: MedEdPORTAL. 2021 Mar 4;17:11117. doi: 10.15766/mep_2374-8265.11117 (PMC7970637; doi:10.15766/mep_2374-8265.11117)
Supplement: Supplementary file 1 — Faculty Guide.docxPre- and Posttest.docxTemplate for Google Document.docxRed Eye Clinical Reasoning Presentation.pptxRed Eye Session Polls.docx [file mep_2374-8265.11117-s001.zip]

Archive with 6 entries (6 files):
- A. Faculty Guide.docx
- B. Pre- and Posttest.docx
- C. Template for Google Document.docx
- D. Red Eye Clinical Reasoning Presentation.pptx
- E. Red Eye Session Polls.docx
- _Educational_Summary_Report_11117.pdf
